# Supplementary material for: Determination of Geographical Origin of Southern Shaanxi Congou Black Teas Using Sensory Analysis Combined with Gas Chromatography–Ion Mobility Spectrometry
Source: Foods. 2024 Dec 3;13(23):3904. doi: 10.3390/foods13233904 (PMC11640266; doi:10.3390/foods13233904)
Supplement: Supplementary file 1 [file foods-13-03904-s001.zip]

Archive with 1 entries (1 files):
- foods-3305027-supplementary.xlsx
