# Supplementary material for: Determination of Geographical Origin of Southern Shaanxi Congou Black Teas Using Sensory Analysis Combined with Gas Chromatography–Ion Mobility Spectrometry
Source: Foods. 2024 Dec 3;13(23):3904. doi: 10.3390/foods13233904 (PMC11640266; doi:10.3390/foods13233904)
Supplement: Supplementary file 1 [file foods-13-03904-s001.zip › foods-3305027-supplementary.xlsx]

## Sheet: Sheet1
black tea samples
No.	Compound	XX002	XX007	XX038	ZB024	ZB039	MX004	MX013	LY016	LY047	NQ009	CG012	CG048	NZ027	NZ066
1	nonanal	766.9 ± 32.7	798.6 ± 29.5	849.6 ± 17.9	1028.0 ± 7.8	1027.6 ± 19.8	616.6 ± 30.1	616.6 ± 30.1	901.2±16.5	794.1±30.9	964.1±20.9	844.3±48.4	809.4±18.1	953.4±39.1	1106.9±25.4
2	(E, E)-2,4-heptadienal-M	290.3 ± 8.0	309.3 ± 12.2	311.8 ± 15.5	281.0 ± 43.6	466.3 ± 23.9	206.9 ± 14.5	207.0±14.5	187.1±7.0	268.4±16.5	216.7±15.7	244.5±4.5	237.2±7.4	292.6±20.3	448±7.5
3	octanal	222.6 ± 13.8	245.0 ± 16.1	251.6 ± 16.9	260.6 ± 31.7	380.9 ± 10.9	100.4 ± 6.8	100.5±6.8	153.9±4.4	203±12.8	179.4±10.9	182±10.5	202.7±10.7	215±5.1	291.4±7.1
4	methyl-5-hepten-2-one	263.5 ± 12.9	282.0 ± 17.8	335.8 ± 9.8	298.8 ± 43.6	510.0 ± 11.8	172.7 ±7.2	172.8±7.2	274.9±10.4	312.4±10.1	294.5±17	302.9±25	339.6±7.6	295.3±4.1	475.2±6.8
5	3-octanol	88.8 ± 12.1	97.3 ± 2.7	77.5 ± 2.5	69.9 ± 8.9	104.6 ± 7.6	117.4 ± 7.2	117.5±7.2	116.2±9.0	79.2±11.1	77.6±4.9	95.2±9.8	80.5±12.6	78.8±3.5	238.2±13.7
6	benzaldehyde-M	845.6 ± 43.5	639.7 ± 16.3	753.6 ± 19.5	680.9 ± 95.2	959.0 ± 11.3	453.7 ± 2.2	453.7±2.2	775.6±12.8	825.2±35	809.1±32.4	672.1±5.7	690.9±5.2	725.7±14	839.4±2.2
7	(E)-hept-2-enal-M	246.4 ± 26.4	289.1 ± 3..3	262.1 ± 18.6	219.1 ± 30.2	276.9 ± 8.4	92.7 ± 10.7	92.8±10.7	170.6±12.2	153.1±18.4	207.8±15	145.8±11.1	151.7±7.1	184.5±24.7	235.2±9.2
8	dihydro-2(3h)-furanone-M	838.7 ± 179.8	779.0 ± 121.7	957.4 ± 198.6	1044.7 ± 90.2	602.5 ± 160.0	1117.6 ± 52.1	1117.7±52.1	965.0±204.3	877.5±32.2	704.2±47.3	1476.7±194.2	1356.3±117	929.2±177.8	712±24.2
9	benzene acetaldehyde-M	430.7 ± 28.5	312.9 ± 6.9	488.6 ± 19.9	377.5 ± 60.0	440.9 ± 19.5	669.3 ± 37.0	669.4±37.0	1245.5±66.4	746.4±56.2	517.4±14.5	397.3±17.3	371.3±37.9	497.7±24.9	326.1±10.5
10	benzaldehyde-D	327.7 ± 19.5	224.4 ± 6.2	323.3 ± 15.9	242.9 ± 42.7	647.0 ± 32.9	302.6 ± 37.0	302.6±37.0	595.5±52.9	637.3±5.2	397.4±20.5	231.2±16.2	335.2±30.2	284.1±8	280.1±7
11	5-methylfurfural	96.9 ± 11.4	105.1 ± 35.9	146.2 ± 13.7	81.9 ± 13.3	113.5 ± 15.5	755.9 ± 32.6	755.0±32.6	643.9±85.0	528.1±21.9	247.7±20.4	82.7±2.3	124.8±25.2	92±7.9	128.7±19.8
12	dihydro-2(3h)-furanone-D	212.4 ± 90.4	192.7 ± 62.7	340.1 ± 14.2	423.8 ± 41.5	179.8 ± 92.9	722.7 ± 98.7	722.8±98.7	364.4±243.5	268.7±64.9	185.3±46.6	1188.3±494.4	1260.9±334.8	337.4±133.3	126.1±8
13	(E)-hept-2-enal-D	41.6 ± 2.8	45.6 ± 8.3	48.1 ± 15.0	37.2 ± 6.1	61.8 ± 3.7	35.4 ± 4.6	35.4±4.6	39.3±2.8	42.4±1.4	41.5±1.6	34±3.9	34.1±5.3	35.1±3.2	37.7±4.1
14	( E, E)-2,4-octadienal	136.9 ± 6.6	142.7 ± 9.0	166.6 ± 14.7	133.5 ± 21.9	229.4 ± 13.8	102.5 ± 10.5	102.5±10.5	86.2±4.9	121.6±17.5	108.4±6.7	121.7±10.8	143.5±11.8	160.6±6	198±14
15	dihydromyrcenol	146.3 ± 4.9	157.9 ± 9.1	196.0 ± 5.3	142.8 ± 26.8	387.8 ± 14.0	118.1 ± 6.3	118.2±6.3	118.5±4.1	133.1±10.5	119.3±4.9	146.6±6	169.9±6.8	158.1±4.1	229.4±4.9
16	2-furanmethanethiol	209.9 ± 8.4	349.1 ± 4.7	257.5 ± 6.9	249.5 ± 36.4	356.9 ± 16.5	642.5 ± 25.6	642.6±25.6	721.8±81.1	778.8±26.6	554.9±57.7	215.7±23.6	246.4±27.1	239.3±19.5	246.9±16.1
17	benzene acetaldehyde-D	44.3 ± 4.3	31.0 ± 4.0	56.4 ± 5.1	47.0 ± 6.7	54.7 ± 4.3	111.6 ± 12.9	111.7±12.9	361.5±34.9	125.8±8	63.1±7	46.3±2.7	47.1±1.2	51.5±3.3	35±0.3
18	(Z)-3-hexenyl benzoate	56.0 ± 0.4	66.2 ± 4.0	69.7 ± 7.9	83.3 ± 9.2	79.9 ± 8.3	119.6 ± 17.4	119.6±17.4	196.2±13.2	411.9±21	107.7±15.5	81±12.6	139.2±17.3	67.7±9.6	53.7±7.6
19	( E, E)-2,4-heptadienal-D	46.5 ± 8.6	47.6 ± 3.7	50.3 ± 4.3	45.7 ± 5.2	128.9 ± 6.3	33.7 ± 3.5	33.8±3.5	34.0±1.9	39.7±3.7	35.8±3.1	42.4±2.7	47.7±3	52±3.5	67.7±8
20	sotolone	91.6 ± 11.4	65.7 ± 2.8	131.3 ± 3.7	64.2 ± 16.0	336.9 ± 13.2	63.6 ± 1.6	63.6±1.6	54.9±3.9	59.8±3.2	75.1±3.4	80.3±8.6	76.5±5.9	77.2±1.7	135.1±7
21	methyl salicylate	63.9 ± 7.0	69.9 ± 4.7	109.8 ± 12.3	81.1 ± 14.1	453.7 ± 54.1	69.6 ± 8.5	69.7±8.5	71.5±5.7	148.7±13.9	80.7±3.1	69.1±9.7	77.8±8.6	64.1±4.5	79.8±4.5
22	linalool	152.4 ± 16.2	101.0 ± 5.7	146.3 ± 4.7	106.2 ± 18.5	510.5 ± 16.1	62.2 ± 7.2	62.2±7.2	92.4±1.6	96.7±2.8	129.2±5	96.5±2.9	122.7±11.2	121.2±10.5	141.4±26.5
23	linalool oxide	91.7 ± 9.8	67.6 ± 5.2	77.8 ± 12.2	62.6 ± 8.7	194.3 ± 3.3	49.8 ± 8.1	49.8±8.1	68.4±8.8	61.6±6.7	63.5±7.1	55±1.3	69.5±3.2	64.1±2.7	89.4±3.1
24	2-pentyl furan	151.3 ± 15.5	133.7 ± 13.8	128.8 ± 38.2	95.8 ± 13.6	308.8 ± 24.2	54.0 ± 3.6	54.0±3.6	100.1±5.9	103.1±7.6	87.2±5	86.9±5.6	115.3±6.6	107.8±5.5	243.5±1.7
25	β-ionone	95.5 ± 14.5	99.3 ± 10.7	102.4 ± 28.0	106.3 ± 9.1	133.5 ± 29.0	540.9 ± 51.3	540.9±51.3	441.3±109.9	417.4±70.5	173.9±11.1	141.8±27.1	213.1±11.5	98.4±17.7	57.3±5.6
26	heptanal-M	387.4 ± 30.4	379.9 ± 33.0	372.8 ± 10.7	343.1 ± 43.5	622.6 ± 13.8	173.6 ± 11.1	173.6±11.1	232.1±4.3	310.8±25	293.5±12.3	256.9±29.7	256.6±9	337.8±18.2	516.6±7.9
27	heptanal-D	200.5 ± 9.5	188.1 ± 17.9	206.6 ± 5.9	164.6 ± 27.0	827.8 ± 17.6	32.4 ± 3.0	32.4±3.0	79.0±3.5	143.8±5.5	113.8±12.1	128.1±14.3	112.8±5.6	156.6±5.5	283.5±10.9
28	cyclohexanone-M	288.9 ± 11.9	306.8 ± 20.0	284.8 ± 16.5	271.7 ± 35.2	209.8 ± 3.1	228.2 ± 10.3	228.2±10.3	178.4±10.9	190±9.8	207.5±1.8	320.1±48.3	300.6±26.5	267.9±7.8	356.9±10.4
29	( E)-2-hexenal-M	552.2 ± 64.5	473.1 ± 50.2	567.7 ± 15.9	468.1 ± 59.5	625.5 ± 25..6	120.5 ± 6.6	120.5±6.6	341.8±3.3	548.4±35.4	358.4±7.8	399.2±47	408±21.1	556.5±45.7	786.7±7.5
30	( E)-2-hexenal-D	1231.0 ± 98.7	989.2 ± 19.7	1330.3 ± 34.4	849.0 ± 169.1	3939.8 ± 99.1	203.4 ± 13.3	203.4±13.3	975.0±10.9	2875.8±51.4	642±63.3	953±46.8	1156.6±49.6	1153.6±18.1	1111.6±11.7
31	furfural-M	509.8 ± 6.1	426.5 ± 25.0	451.8 ± 39.2	392.1 ± 60.5	285.9 ± 12.1	604.5 ± 40.1	604.5±40.1	669.2±5.2	640.6±13.8	683.4±70	365.2±30.6	485.4±40.9	483.2±31.1	582.5±10.9
32	hexanal	169.6 ± 8.6	134.6 ± 6.6	168.9 ± 43.3	118.4 ± 20.7	141.3 ± 20.1	123.8 ± 7.4	123.8±7.4	358.7±35.0	511.8±19	273.2±6.4	168.8±10.5	239.1±5.2	138±6.1	162±9.3
33	hexanal-M	499.7 ± 30.0	475.8 ± 12.1	488.0 ± 14.0	456.7 ± 60.1	417.3 ± 4.8	280.6 ± 21.8	280.6±21.8	410.8±14.7	461.7±22	375.6±40.3	385.9±31.6	344.4±16.2	500.8±19.1	628.4±4.6
34	hexanal-D	1735.6 ± 133.4	1652.3 ± 57.3	1747.4 ± 7.8	1234.2 ± 223.5	2731.9 ± 85.8	251.2 ± 15.2	251.2±15.2	874.1±49.5	852.5±69.9	812.7±54.4	974.7±82.2	936.6±53.1	1369.8±24.2	1844.4±22.3
35	pentan-1-ol-M	148.6 ± 7.5	157.5 ± 14.5	152.9 ± 4.2	138.9 ± 18.4	168.5 ± 2.0	43.7 ± 2.2	43.7±2.2	102.6±6.3	72.8±13.4	103.2±2.9	105±5.2	121.3±5.5	153.4±10.1	180.8±2
36	pentan-1-ol-D	59.2 ± 2.8	62.8 ± 8.7	76.4 ± 2.3	40.7 ± 10.0	96.7 ± 6.8	10.1 ± 2.2	10.1±2.2	22.4±2.2	17.3±1.8	30±0.2	29.3±3.1	54.7±1.4	61.3±5.3	59.2±1.6
37	(E)-2-pentenal-M	336.5 ± 14.3	375.9 ± 15.3	303.4 ± 8.5	296.9 ± 39.6	363.9 ± 13.7	142.7 ± 9.6	142.7±9.6	221.7±9.7	229.9±16	260.6±19.4	191±19.1	156.4±8.1	334.7±15.7	471.9±1.4
38	(E)-2-pentenal-D	863.2 ± 56.4	796.5 ± 16.4	962.2 ± 15.1	689.0 ± 125.5	1618.8 ± 32.2	256.5 ± 17.5	256.5±17.5	727.1±35.3	1009.5±6.7	601.5±60.5	767.2±9.2	726.5±14.4	806.7±32.9	740.4±16.8
39	β-damascenone	66.5 ± 4.4	102.8 ± 6.5	98.2 ± 2.9	81.4 ± 13.9	102.4 ± 2.5	31.3 ± 3.2	31.3±3.2	69.2±3.6	69±5.3	58.6±7.2	34.7±6.4	32.8±4.9	73.6±3.8	104.6±1.1
40	propyl acetate-M	337.7 ± 17.0	262.3 ± 28.1	318.0 ± 8.9	269.2 ± 38.7	220.8 ± 4.7	323.7 ± 12.1	323.7±12.1	167.6±9.7	157.5±2.7	174.7±1.7	149.1±23.2	134.1±8.4	316.3±17.2	405.5±16.1
41	propyl acetate-D	2856.9 ± 146.3	2325.7 ± 65.9	2302.0 ± 5.5	2028.6 ± 282.0	1032.6 ± 13.8	884.7 ± 81.5	884.7±81.5	1071.1±36.4	1241.2±48.7	1093.2±123.4	2494.2±45.7	2337.6±49.1	2168.8±53.8	2520±49.3
42	pentanal-M	202.5 ± 2.0	143.2 ± 13.6	162.5 ± 5.3	145.0 ± 22.4	140.2 ± 4.9	62.0 ± 11.6	62.0±11.6	124.9±6.0	118.8±15.5	100.7±13.6	116.5±23.5	99.8±4.2	166.8±11.8	260.7±6.2
43	pentanal-D	904.3 ± 69.6	634.9 ± 39.2	756.3 ± 2.4	549.3 ± 87.9	748.0 ± 20.4	311.2 ± 25.8	311.2±25.8	743.8±19.7	578.6±43.2	411.3±20.8	556.2±51.4	549.3±3.8	749.1±40.6	954.1±28.4
44	2-methylbutanal-M	134.1 ± 11.4	176.9 ± 4.0	130.4 ± 3.8	155.2 ± 15.5	130.6 ± 7.0	199.7 ± 4.2	199.7±4.2	59.8±6.1	60.4±3.2	119±1.5	116±5.4	110±7.6	142.9±13.6	154±5.9
45	2-methylbutanal-D	2402.6 ± 67.3	1807.5 ± 21.0	2325.4 ± 57.6	1919.5 ± 308.3	2398.2 ± 61.1	2969.4 ± 79.2	2969.4±79.2	3290.6±47.0	3139.9±86.9	2774.5±128.6	2501.9±139.5	2264.7±81.5	2518.8±23.2	3162.3±11
46	3-methylbutanal-M	146.5 ± 8.5	149.5 ± 4.8	156.2 ± 4.8	136.4 ± 19.8	154.2 ± 9.6	88.5 ± 9.5	88.5±9.5	98.3±3.2	114±8.9	150.4±16.6	120.9±15.7	127.7±4.6	146.4±10.2	217.2±1.1
47	3-methylbutanal-D	1799.1 ± 39.0	1340.5 ± 62.7	1716.7 ± 42.2	1573.4 ± 226.3	2003.7 ± 18.1	2133.9 ± 97.8	2133.9±97.8	2069.5±24.0	2162±14.4	1824.7±150.6	1764.2±117.6	1696.6±82.1	1943.9±51.3	2039.5±48.5
48	1-penten-3-one-D	310.2 ± 21.2	247.8 ± 6.9	299.1 ± 8.7	235.7 ± 38.0	261.2 ± 10.4	242.7 ± 7.3	242.7±7.3	214.9±5.7	284.8±10.9	171.3±18.4	268.5±11.5	271.5±5.1	271.9±6.8	241.3±3.1
49	2-heptanone-M	160.8 ± 21.3	167.3 ± 13.1	141.0 ± 4.1	111.4 ± 14.4	179.4 ± 14.5	44.3 ± 3.8	44.3±3.8	58.7±4.3	70.6±9.3	82.7±2.6	110.8±12.6	115.7±11.4	118.3±5	194.8±17.4
50	2-methyl-3-furanthiol	48.2 ± 4.0	42.2 ± 6.8	57.1 ± 1.5	68.2 ± 6.2	26.8 ± 2.2	39.4 ± 6.0	39.4±6.0	43.4±4.2	41.2±1.2	58.2±14.3	111.5±27.2	104.2±11.2	55.4±8	48.9±4
51	butyl acetate-M	197.1 ± 15.0	95.8 ± 1.6	102.3 ± 2.6	89.1 ± 12.2	64.6 ± 1.6	62.9 ± 3.0	62.9±3.0	36.9±2.5	48.1±2.8	22.4±3.4	69.5±25.2	60.7±15.4	97.1±8.9	186.9±2.7
52	butyl acetate-D	264.2 ± 27.6	89.0 ± 5.0	72.2 ± 9.6	65.3 ± 11.5	32.7 ± 2.4	21.4 ± 2.8	21.4±2.8	32.4±5.3	36.7±1.3	32.2±3	82.1±6.8	86.4±3.2	62.6±3.3	110.7±6.6
53	2‐acetylpyrazine	62.8 ± 8.1	60.7 ± 7.0	84.6 ± 2.3	96.2 ± 8.5	56.8 ± 4.4	64.7 ± 8.0	64.7±8.0	75±11.4	61.9±5.1	82±21.1	151.1±34.5	137±14.2	82.3±12.5	70.3±0.3
54	butyrolactone	51.3 ± 4.9	73.0 ± 1.0	51.0 ± 2.5	60.7 ± 5.9	49.0 ± 1.4	71.5 ± 2.7	71.5±2.7	70.2±3.8	75.9±4.3	65±2	85.4±6.2	77.6±4.5	57.8±4	108.4±4.3
55	1-penten-3-one-M	73.2 ± 4.4	53.8 ± 2.2	50.9 ± 3.3	55.9 ± 5.9	39.2 ± 1.9	44.9±1.7	44.9±1.7	68.6±2.4	58.8±2.1	48.9±1.7	55.5±4.9	41.4±1.8	57±4.6	66.3±6.4
56	furfural-D	500.1 ± 33.2	446.4 ± 9.4	420.6 ± 10.2	323.4 ± 48.6	289.6 ± 11.9	5474.3 ± 75.9	5474.3±75.9	4642.7±107.5	3898.7±147.1	1829.2±114.1	494.9±18.4	986.1±58	462.5±8.1	508.3±21.4
57	butyrolactone (M)	113.2 ± 18.5	193.6 ± 27.6	103.7 ± 5.2	108.9 ± 8.4	214.4 ± 12.0	27.4 ± 4.2	27.4±4.2	107.6±4	112.2±2.4	133.7±3.5	114.8±8.5	202.1±12.5	85.7±8.5	167.4±1.6
58	butanoic acid	22.9 ± 3.6	32.7 ± 5.7	31.2 ± 9.5	39.5 ± 3.0	68.1 ± 2.4	127.7 ± 16.8	127.7±16.8	62.7±3.6	71.3±4.6	55.9±9	54.4±9	48.8±4.6	29.8±4.4	42.8±1.3
59	butyrolactone (D)	92.3 ± 6.0	96.6 ± 7.7	103.4 ±	96.1 ± 12.2	52.1 ± 0.5	56.4 ± 7.7	56.4±7.7	57.5±4.2	74.1±7.3	71.1±5.8	183.5±4.9	187.5±1.6	92.1±3	92.7±4.3
60	dihydroactinidiolide	42.9 ± 8.4	57.0 ± 5.4	69.9 ± 2.5	42.0 ± 8.6	96.8 ± 4.5	9.9 ± 1.3	9.9±1.3	34.1±3.7	48.4±3.2	43.8±3.3	73.9±4.3	97.2±5.2	52.5±3.9	49.5±4.5
61	methyl isobutyl ketone	70.1 ± 11.3	39.7 ± 1.2	47.4 ± 2.6	43.6 ± 6.3	21.9 ± 1.5	19.2 ± 0.3	19.2±0.3	24.3±1.2	26.1±1.2	21.3±1.6	66.7±4.9	47.3±5.5	48±3.3	44.7±2.2
62	methyl hexadecanoate	257.1 ± 42.1	314.8 ± 29.2	326.8 ± 8.6	442.6 ± 31.2	354.9 ± 17.9	686.1 ± 30.2	686.1±30.2	931.5±86.8	1325.2±58.4	469.9±31.7	540±34.5	488.6±22.2	335.5±40.1	220.5±7
63	cyclohexanone-D	34.6 ± 5.1	38.9 ± 3.4	38.7 ± 1.7	37.6 ± 3.8	26.1 ± 1.9	39.5 ± 2.4	39.5±2.4	47.6±2.1	50.7±0.6	42.9±7	41.4±2.7	34.3±1.4	43±3.7	53.2±2.4
64	2‐methylpyrazine	57.9 ± 3.0	48.8 ± 3.2	67.01 ± 7.4	57.6 ± 8.2	69.9 ± 7.9	20.7 ± 0.4	20.7±0.4	35.8±1	53.5±1.9	34.3±3.7	56±1.8	56.2±2.5	59.7±6.4	59.7±3
65	2‐acetylpyrrole	502.0 ± 27.1	667.7 ± 70.6	636.6 ± 18.9	510.5 ± 89.3	637.6 ± 28.9	501.8 ± 34.5	501.8±34.5	539.5±20.4	542.4±9.5	479.9±75.9	340.3±5.7	423.3±27	403.6±18.2	286.2±5.5
66	2-furanmethanol	15.3 ± 2.5	23.7 ± 2.5	16.18 ±4.8	17.3 ± 1.4	10.1 ± 1.1	92.8 ± 14.3	92.8±14.3	103.3±7.3	100±14.2	50±6.7	15.6±0.2	20.3±3	15.4±0.3	18.4±2.9
67	2-heptanone-D	27.1 ± 4.4	44.8 ± 5.1	22.5 ± 4.1	25.5 ± 2.0	111.1 ± 12.0	13.2 ± 1.1	13.2±1.1	16±2	19±3.7	23.2±1.3	22±3.3	50.6±3.9	16.3±2.6	43.4±2.5
68	2-methyl-2-pentenal-M	53.3 ± 3.0	120.3 ± 8.7	57.8 ± 7.2	87.7 ± 7.2	195.9 ± 10.0	27.5 ± 3.8	27.5±3.8	40.1±2.5	53.4±8.1	76.6±13.3	116.4±17.7	108.6±15.3	56.2±9.5	60.8±5.1
69	2-methyl-2-pentenal-D	38.6 ± 5.4	60.3 ± 6.3	31.6 ± 10.0	36.7 ± 2.4	189.1 ± 22.4	8.0 ± 1.3	8.0±1.3	14.9±2.3	24.3±1.3	22.8±1.7	35±1.4	45.4±1.5	26.8±2.3	46.6±2.3
70	indole	125.9 ± 12.1	172.7 ± 17.3	106.8 ± 32.1	117.4 ± 9.8	220.4 ± 12.5	52.5 ± 1.3	52.5±1.3	87.4±2.3	128.5±0.9	162.3±7.4	158.2±21.8	182.9±6.7	101.7±9.7	87±6.1
71	coumarin	20.5 ± 2.8	22.0 ± 2.8	22.1 ±3.6	22.8 ± 2.2	18.9 ± 1.4	240.8 ± 4.2	240.8±4.2	165.2±7.1	80.7±4	45.1±4	16.8±2.7	20.6±2.4	15.7±1.2	15.7±2.4
72	2-butoxyethanol	34.4 ± 2.4	75.3 ± 3.0	34.5 ± 2.8	42.4 ± 4.1	37.1 ± 3.2	23.7 ± 0.5	23.7±0.5	28.5±1.4	30.4±1.8	36.2±1.9	57.9±5.5	70.9±4.4	32.3±2.4	28.3±1.1
73	methyl jasmonate	17.2 ± 3.2	20.6 ± 0.5	22.9 ± 5.5	25.2 ± 2.5	24.0 ± 1.6	9.8 ± 2.5	9.8±2.5	10.1±1.5	9.3±0.8	14.3±4.2	29.1±5.5	21.8±1.5	22.6±4.6	15.7±1.3
74	2‐acetylpyrazine (D)	32.7 ± 0.4	28.2 ± 4.9	37.1 ± 5.1	43.8 ± 4.9	59.2 ± 1.5	300.0 ± 18.9	300.0±18.9	83±8.3	49.8±2	38.1±6.3	54.5±7.5	56±4.6	38.4±6.2	28.6±0.6
75	cis‐jasmone	1205.4 ± 77.8	1448.3 ± 9.0	1076.2 ± 67.8	1011.7 ± 134.0	810.5 ± 26.9	1352.1 ± 6.6	1352.1±6.6	1093.5±7.6	1299.6±44.5	1038.8±17.9	1143.9±28.1	1225.8±6.5	1049.1±18.6	1864.3±10.3
76	butanal	1272.5 ± 247.2	609.7 ± 83.4	1255.4 ± 156.5	590.0 ± 37.5	1440.4 ± 5.8	2882.2±330.8	2882.2±330.8	3406.3±340.3	3207.6±265.1	1423.5±304.1	766.4±279.7	787.2±94	1124.3±87.8	2246.1±31.8
77	2-butanone	2441.2 ± 180.9	2214.6 ± 138.4	2140.7 ± 188.4	1769.9 ± 248.4	1900.2 ± 99.7	1521.5±51.5	1521.5±51.5	2833.8±150.6	2960.2±73.8	3345.4±150	1551±57.1	2619.7±119.5	2022.2±14.4	1599.1±12.3
78	methyl acetate	680.5 ± 15.0	560.2 ± 17.3	721.6 ± 18.7	470.3 ± 99.2	1387.6 ± 46.5	1033.8±17.7	1033.8±17.7	1307.4±93	1551±39.5	968.7±60.7	583.3±62.2	667.5±21.7	671.1±44.5	883.2±15.7
79	2-methylbutanoic acid ethyl ester	5038.1 ± 254.1	6110.4 ± 114.5	4633.9 ± 12.0	4186.4 ± 591.1	6705.2 ± 136.9	5236.0±143.1	5236.0±143.1	5739.6±197.2	6277.5±229.9	6107.2±274.9	4003.5±245.7	4701.8±192.6	4528.2±99.3	5866.7±37.5
80	ethyl Acetate	595.1 ± 45.8	326.4 ± 5.1	433.5 ± 10.7	325.5 ± 51.3	269.9 ± 2.7	273.1±1.7	273.1±1.7	200.9±10.3	269.5±3.2	150±9.3	423.5±9.7	330±13.9	316.6±7.4	597.7±3.6
81	furaneol	810.9 ± 20.1	962.8 ± 24.1	694.4 ± 18.2	726.8 ± 92.9	467.6 ± 11.3	881.1±12.4	881.0±12.4	670.5±20.2	950.6±4.8	600.6±13.1	875.4±14	977.5±5.9	701.1±18.7	1445.5±5.8
82	tetrahydrofuran	290.0 ± 1.6	408.5 ± 28.0	264.3 ± 7.6	282.6 ± 37.8	249.5 ± 7.0	354.3±41.8	354.3±41.8	304.3±9.3	343.3±32.7	317.6±22.7	270.7±29.6	269.5±7.1	314.3±22.4	574.2±11.5
83	2-methyl-2-propenal	1128.4 ± 189.6	1065.4 ± 115.3	1253.4 ±363.2	1334.6 ± 127.2	1256.9 ± 162.9	2653.5±125.4	2653.4±125.4	1869.8±293.5	1545.1±336.5	1697.4±178.5	1888.1±51.7	1885.7±48.8	1247.3±226.9	777±21.3
84	1-propanol	313.2 ± 41.6	146.4 ± 9.9	406.6 ± 10.9	257.5 ± 50.8	246.5 ± 15.4	594.0±35.4	594.0±35.4	661.8±47.8	752.3±19.3	507.9±49.8	268.4±34.9	353.5±12.7	348±8.4	406.8±20.1
85	3-hydroxybutan-2-one	23.8 ± 1.5	26.3 ± 5.5	25.3 ± 8.1	17.1 ± 3.3	24.2 ± 3.4	38.3±2.2	38.3±2.2	52±0.5	68.9±2.8	29.5±2.6	191.5±9.1	209.6±11.2	19±3	16.1±2.4
